# Supplementary material for: Rice Seed Protrusion Quantitative Trait Loci Mapping through Genome-Wide Association Study
Source: Plants (Basel). 2024 Jan 3;13(1):134. doi: 10.3390/plants13010134 (PMC10780921; doi:10.3390/plants13010134)
Supplement: Supplementary file 1 [file plants-13-00134-s001.zip]

Archive with 5 entries (5 files):
- Supplementary Figure S1. Temporal expression pattern of PP-associated genes in seed and seed aleurone. .pdf
- Supplementary Table S1. Summary of the 302 rice accessions and their seed germination phenotypes.xlsx
- Supplementary Table S2. Statistical analysis of PP.xlsx
- Supplementary Table S3. Detailed information of significant SNPs and PP-associated genes mapped by two GWAS assays.xlsx
- Supplementary Table S4. Expression data of  PP-associated genes.xlsx
