# Supplementary material for: Rice Seed Protrusion Quantitative Trait Loci Mapping through Genome-Wide Association Study
Source: Plants (Basel). 2024 Jan 3;13(1):134. doi: 10.3390/plants13010134 (PMC10780921; doi:10.3390/plants13010134)
Supplement: Supplementary file 1 [file plants-13-00134-s001.zip › Supplementary Table S1. Summary of the 302 rice accessions and their seed germination phenotypes.xlsx]

## Sheet: 490 rice information
3KRGP_ID	K9_group_Admixture	Source Country	48h Protrusion percentage (%)	72h Protrusion percentage ( %)	Germination percentage (%)	Root length (cm)	Shoot length (cm)	Vigor index
CX364	XI+G11+B148:B172	_no_info	94	97.6667	97	13.26	6.01	2632.9
B053	GJ-trp	Australia	2	66	94	8.4	3.835	1289.61
IRIS_313-8074	GJ-trp	Australia	74.6667	89.3333	96.5	15	4.16	2315.69
IRIS_313-8075	GJ-tmp	Australia	60.6667	98.6667	93	9.755	4.91	1553.79
IRIS_313-10605	cA (Aus)	Bangladesh	3.33333	66.6667	99	12.415	6.58	2514.17
IRIS_313-10980	admix	Bangladesh	69.3333	85.6667	93.5	17.42	7.94	3470.49
IRIS_313-10986	XI-2	Bangladesh	24.6667	70.3333	95	15.175	5.63	2285.88
IRIS_313-11047	cA (Aus)	Bangladesh	64	86.6667	98	10.9675	5.175	1602.41
IRIS_313-11048	cA (Aus)	Bangladesh	87.3333	93.6667	99.5	13.49	6.72	2187.52
IRIS_313-11050	cA (Aus)	Bangladesh	2	94	97	12.375	7.21	2644.11
IRIS_313-11051	cA (Aus)	Bangladesh	5.66667	80.6667	98.5	12.785	6.115	2215.8
IRIS_313-11057	cA (Aus)	Bangladesh	80.3333	97.6667	98	12.7	6.365	2136.55
IRIS_313-11058	cA (Aus)	Bangladesh	85.6667	94.3333	99	13.2725	5.125	1817.03
IRIS_313-11062	cB (Bas)	Bangladesh	74.6667	95	100	12.985	5.2	2033.73
IRIS_313-11113	XI-2	Bangladesh	62.6667	86.6667	96.6667	12.5475	6.4825	2481.48
IRIS_313-11205	XI-2	Bangladesh	23	52	94	14.16	6.065	2039.93
IRIS_313-11224	XI-2	Bangladesh	61	86	98	10.145	8.32	2660.81
IRIS_313-11228	XI-2	Bangladesh	64.3333	82.6667	95.5	9.875	6.395	2117.29
IRIS_313-11229	XI-2	Bangladesh	82	94.6667	91	12.5175	6.94	2489.15
IRIS_313-11324	cA (Aus)	Bangladesh	16	89	97	14.545	8.13	2840.21
IRIS_313-11722	XI-adm	Bangladesh	91.3333	99.6667	96.5	10.18	4.125	1981.04
IRIS_313-11945	XI-2	Bangladesh	57.3333	72.3333	94	11.915	5.36	1965.81
IRIS_313-8349	XI-2	Bangladesh	82	93	88	13.53	6.06	2025.21
IRIS_313-9066	XI-1B	Bangladesh	2.66667	64	98.5	11.93	6.42	1956.04
IRIS_313-9067	XI-2	Bangladesh	71.6667	89.3333	99	14.82	5.855	2069.42
IRIS_313-9148	XI-2	Bangladesh	97	99	96	12.885	6.29	2152.35
IRIS_313-11691	GJ-sbtrp	Bhutan	73	94.3333	78	11.68	5.38	1541.11
CX240	XI-adm	Brazil	49	95.3333	96	11.63	5.085	2028.88
CX262	GJ-trp	Brazil	94.3333	96.6667	96.6667	12.4	4.1975	2253.45
CX280	admix	Brazil	92.6667	96.3333	93.5	10.885	4.275	1553.12
CX64	XI-3	Brazil	71.3333	95.6667	96.5	11.2	5.175	1825.03
IRIS_313-10301	XI-adm	Brazil	2	55	96	12.4	4.445	2040.03
IRIS_313-10968	XI-1A	Brazil	28.3333	54.3333	99	13.34	6.14	2974.46
B003	GJ-adm	China	80.6667	92.3333	93	14.53	4.14	2112.09
B061	XI-1A	China	31.3333	76.6667	97	14.755	4.67	2321.59
B070	GJ-adm	China	87.6667	97	92.5	15.18	6.045	2378.39
B081	XI-1A	China	54.3333	91	97	16.55	4.83	2737.33
B100	GJ-tmp	China	88.6667	97.3333	NAN	NAN	NAN	NAN
B116	XI-adm	China	97.3333	98	98.5	11.3	5.3	2516.36
B125	XI-adm	China	79	92.3333	98	10.665	4.575	2325.62
B149	XI-1A	China	45.3333	86.6667	99.5	14.52	8.705	3559.37
B160	GJ-tmp	China	69.3333	92	85.5	13.025	5.455	1613.11
B164	cA (Aus)	China	91.3333	96.6667	99	12.505	5.295	2247.86
B204	GJ-tmp	China	32.6667	66	100	14.735	5.21	2881.93
B212	GJ-tmp	China	89.6667	98	93	NAN	NAN	NAN
B214	XI-1B	China	0	0.666667	95	12.625	6.06	2749.59
B216	XI-1A	China	43	93	97.5	12.695	4.965	1855.69
B218	GJ-tmp	China	87.3333	95.3333	96.5	10.86	5.2	2122.9
B229	XI-adm	China	82.3333	96	94	10.86	4.805	1463.17
B264	XI-1A	China	77	93.3333	97	12.915	6.955	2485.22
B266	GJ-sbtrp	China	15.3333	81.6667	95	10.045	3.895	1413.12
CX10	XI-1A	China	81	94.3333	86.3333	13.1092	4.2125	2051.38
CX101	XI-1A	China	84.3333	93.3333	94.5	13.39	6.695	2951.83
CX114	XI-1A	China	96	98	99	12.65	4.98	2290.16
CX121	XI-1B	China	75	93.3333	90.5	12.19	5.985	2161.22
CX125	XI-1B	China	92.6667	97.6667	99	12.85	5.135	2402.97
CX142	GJ-adm	China	93.6667	97	97	11.47	7.115	2431.67
CX207	XI-adm	China	77.6667	81	97	11.07	5.225	1986.07
CX284	GJ-adm	China	91.6667	98	93.5	11.615	6.505	2312.54
CX286	admix	China	86.3333	98.3333	93.5	11.96	5.24	1846.11
CX303	XI-adm	China	3.66667	37.6667	85.5	11.205	5.53	2085
CX305	XI-1B	China	23.6667	73	96.6667	12.25	6.105	2040.03
CX313	XI-adm	China	13	82.6667	96.3333	9.2075	4.185	1440.23
CX342	XI-adm	China	21.6667	85.3333	87.6667	13.1275	4.4225	1343.77
CX344	GJ-tmp	China	97.6667	98.3333	72.6667	6.42	2.5	509.955
CX355	GJ-trp	China	99.3333	99.3333	91	10.645	3.64	1536.11
CX366	XI-adm	China	80	96.3333	98	12.57	5.2	1941.82
CX367	GJ-trp	China	26.3333	49	92	13.72	5.25	2022.07
CX383	GJ-tmp	China	75.6667	88	81.5	9.865	4.555	1340
CX385	XI-1B	China	51.6667	75	91.5	13.72	5.175	2490.29
CX389	GJ-tmp	China	14.6667	75.3333	84.5	7.755	3.685	1060.92
CX397	GJ-tmp	China	56	93	66	7.37	2.69	604.139
CX4	XI-adm	China	94.6667	97.3333	93	9.41	4.81	1248.43
CX542	XI-adm	China	72.6667	91	98	12.745	5.94	2532.28
IRIS_313-10503	XI-1A	China	68.6667	94	98	12.505	5.56	2398.43
IRIS_313-11039	XI-1A	China	80.3333	98.6667	96.5	11.785	5.06	1894.82
IRIS_313-11622	XI-1A	China	79.6667	91.6667	92.5	12.815	4.52	1986.41
IRIS_313-11652	GJ-tmp	China	43.6667	91.6667	82	8.05	4.36	1072.19
IRIS_313-11653	GJ-tmp	China	80	86.6667	81.5	5.005	3.04	664.325
IRIS_313-11664	XI-adm	China	15.6667	39.6667	95	10.82	7.72	2777.69
IRIS_313-11727	XI-1A	China	41.3333	85	97.5	15.625	7.12	3437.61
IRIS_313-11728	XI-3	China	41.3333	86	99	12.345	7.505	2739.82
IRIS_313-11745	XI-1A	China	85.6667	94	100	NAN	NAN	NAN
IRIS_313-11746	XI-1A	China	82.3333	91	96	13.525	5.095	2101.53
IRIS_313-11747	XI-adm	China	96	96.3333	99	11.185	4.69	2153.07
IRIS_313-11748	XI-adm	China	48.6667	88.6667	96.5	14.74	8.395	3421.14
IRIS_313-11752	XI-1A	China	86.6667	92.6667	95.5	16.44	6.445	3333.42
IRIS_313-11795	XI-1A	China	93.6667	98	94	14.865	5.095	2927.04
IRIS_313-11796	XI-1A	China	38	77.3333	98.5	13.255	6.855	3129.71
IRIS_313-11797	XI-1A	China	80.3333	94	98.5	12.485	5.58	2784.66
IRIS_313-11798	XI-1B	China	77	84.6667	99	12.66	6.755	2306.53
IRIS_313-11799	XI-1A	China	37.6667	84	97	13.2275	4.95	2486.81
IRIS_313-11801	XI-adm	China	88.6667	96	96.5	11.585	5.69	2051.16
IRIS_313-11802	XI-1A	China	90.3333	95	98	12.855	6.85	3056.25
IRIS_313-11804	XI-1A	China	11.3333	63	93	14.31	6.035	2786.64
IRIS_313-11806	XI-1A	China	98	99	97.5	9.935	5.37	2079.11
IRIS_313-11878	XI-1A	China	68.3333	97.6667	98.5	13.345	7.005	3035.98
IRIS_313-11882	XI-1A	China	97.6667	99.6667	96.5	14.075	6.185	3027.23
IRIS_313-12033	XI-1A	China	49.6667	82.6667	96	19.1	7.31	3414.75
IRIS_313-12060	GJ-adm	China	33	61	51.5	8.08	1.78	526.266
IRIS_313-10397	XI-1B	Colombia	56.6667	77.3333	95	10.025	4.89	1682.11
IRIS_313-9966	XI-1B	Colombia	37	72.3333	97.5	11.04	4.565	1623.11
CX374	GJ-trp	Cote d'Ivoire	87	93	98.5	11.61	5.87	2546.77
IRIS_313-11435	GJ-trp	Cote d'Ivoire	45.3333	75.3333	94	12.94	3.745	1753.79
IRIS_313-11761	XI-2	Cote d'Ivoire	34.6667	73.6667	99.5	13.915	6.125	2716.88
IRIS_313-7914	GJ-trp	Cote d'Ivoire	92.6667	98.3333	94	13.17	5.2	2249.17
IRIS_313-8768	GJ-trp	Cote d'Ivoire	85.3333	96.3333	95.5	12.78	4.855	2209.25
B023	GJ-tmp	Democratic People's Republic of Korea	95.6667	98.6667	95.5	10.355	5.48	1618.36
B167	GJ-tmp	Democratic People's Republic of Korea	75	87.6667	97.5	12.26	4.06	1983.48
CX111	GJ-trp	Egypt	60.6667	84.6667	94.5	14.7	4.975	2060.79
IRIS_313-11786	XI-3	Gambia	73.3333	92	99.3333	10.6725	7.14	2667.94
IRIS_313-11723	XI-2	Guinea	66.6667	72.6667	99.3333	13.565	7.315	2785.54
IRIS_313-10614	XI-adm	Hong Kong	56.6667	81.3333	90	8.575	5.545	1818.05
B011	XI-adm	India	67	87.6667	89.5	15.62	6.685	2524.61
B032	XI-1B	India	61.6667	96	98.5	15.05	5.33	2680.41
B040	XI-adm	India	81	91.6667	93.3333	11.94	4.4925	1765.49
CX120	XI-adm	India	58.3333	81.3333	100	NAN	NAN	NAN
CX149	cB (Bas)	India	84.6667	92	98	10.275	4.43	2090.56
CX155	XI-2	India	53.3333	97	98.5	10.72	6.945	2358.36
CX160	XI-2	India	84	94.3333	94.5	16.455	5.72	2552.16
CX227	cA (Aus)	India	24	94	96.5	13.175	6.79	2475.04
CX288	XI-adm	India	19.6667	64	91	10.91	5.475	1857.92
CX92	XI-1B	India	3.66667	26	77	11.74	5.095	2513.18
CX98	XI-2	India	46	94.3333	100	12.25	5.76	2264.65
CX99	XI-2	India	90.6667	96.6667	99	16.5	7.01	3683.85
IRIS_313-10544	XI-2	India	47	71.6667	99	14.055	6.41	3034.47
IRIS_313-10666	XI-adm	India	92	95.6667	85.5	12.995	5.88	2308.52
IRIS_313-10834	GJ-sbtrp	India	78	96.3333	83	12.675	5.78	2055.1
IRIS_313-10857	admix	India	89.6667	96.3333	97.5	12.38	5.975	2521.12
IRIS_313-10858	XI-adm	India	36.3333	86.6667	98	9.98	6.04	2295.8
IRIS_313-10871	cA (Aus)	India	70.6667	85.6667	97	13.025	5.48	2425.52
IRIS_313-10894	admix	India	85.3333	90	62.5	7.915	4.125	902.943
IRIS_313-11242	XI-2	India	73.6667	94.3333	95	13.81	6.665	2728.05
IRIS_313-11245	XI-adm	India	56.3333	93.3333	94.5	11.095	5.025	1716.24
IRIS_313-11258	cB (Bas)	India	92.6667	98.6667	96.5	14.13	6.645	2368.92
IRIS_313-11260	XI-adm	India	76.6667	88.3333	91	12.25	4.7	2018.89
IRIS_313-11263	XI-adm	India	94	97.3333	98.5	15.495	4.66	2197.49
IRIS_313-11266	XI-adm	India	58	95	98	12.74	6.215	2241.74
IRIS_313-11267	XI-2	India	51.3333	86	96	11.48	6.72	2750.43
IRIS_313-11269	XI-adm	India	39	87.3333	96	13.925	6.025	3002.93
IRIS_313-11272	cA (Aus)	India	86.3333	89.6667	99.5	11.785	5.825	2668.46
IRIS_313-11273	XI-adm	India	0.666667	47.6667	97	16.605	7.405	3564.86
IRIS_313-11274	cA (Aus)	India	54	75	95.5	13.355	6.525	2539.86
IRIS_313-11295	admix	India	57.3333	84.6667	87.5	13.01	4.565	2210.93
IRIS_313-11302	XI-adm	India	95.3333	97	66.5	12.37	4.29	943.65
IRIS_313-11350	cB (Bas)	India	46	85	97	11.01	4.15	1559.69
IRIS_313-11351	XI-2	India	82	95	91.5	10.57	6.165	1802.86
IRIS_313-11372	XI-2	India	85	93.6667	97	17.41	6.145	3518.89
IRIS_313-11489	cA (Aus)	India	1	26	94.5	13.6	5.455	2106.53
IRIS_313-11607	XI-2	India	67.3333	89.3333	100	15.135	7.53	3490.28
IRIS_313-11617	cA (Aus)	India	80.3333	95.6667	84	10.155	5.31	1266.07
IRIS_313-11642	XI-2	India	38.3333	82.3333	84.5	9.675	6.54	1421.46
IRIS_313-11644	XI-2	India	81.3333	93.3333	99.5	17.455	7.185	3078.71
IRIS_313-11648	XI-2	India	7	53.6667	97.5	12.56	5.21	2682.74
IRIS_313-11737	cA (Aus)	India	73.3333	90.6667	100	12.015	6.185	2162.81
IRIS_313-11821	XI-2	India	93.3333	97	93.5	12.465	6.67	2251.21
IRIS_313-11824	XI-2	India	21.6667	81.6667	98.5	13.43	6.36	2847.38
IRIS_313-8530	XI-2	India	63	90	97	12.74	6.7725	2401.59
IRIS_313-8935	XI-adm	India	93.3333	96.6667	94	9.45	4.51	1892.79
IRIS_313-8967	XI-adm	India	7.33333	31	95	12.265	5.7	1791.65
IRIS_313-8982	XI-adm	India	85.6667	93.6667	94.5	12.92	7.15	2985.58
IRIS_313-8986	XI-adm	India	91.6667	96.3333	95	10.815	5.14	2112.25
IRIS_313-8988	XI-2	India	0	2	97	16.855	7.03	3534.16
IRIS_313-9023	XI-adm	India	88.6667	95.3333	95.8333	11.87	5.2275	2090.81
IRIS_313-10762	XI-3	Indonesia	85	91.6667	98.5	NAN	NAN	NAN
IRIS_313-10772	XI-3	Indonesia	81.6667	90	98.5	10.71	5.835	2037.73
IRIS_313-10794	GJ-trp	Indonesia	82	90	92	12.925	3.72	1375.45
IRIS_313-10816	GJ-trp	Indonesia	90.6667	96.6667	97	13.635	4.685	2217.16
IRIS_313-10822	XI-3	Indonesia	23	82	98.5	12.305	4.94	2619.45
IRIS_313-10942	XI-3	Indonesia	72.6667	92.3333	95.5	14.09	5.68	2427.12
IRIS_313-11239	XI-adm	Indonesia	88.6667	91	92	12.66	4.945	2045.58
IRIS_313-11394	XI-adm	Indonesia	38.3333	86	82	8.66	3.74	839.76
IRIS_313-11495	GJ-trp	Indonesia	92.6667	97.6667	99	12.56	5.15	1905.76
IRIS_313-11656	XI-adm	Indonesia	42.6667	75	89.5	12.84	4.795	1745.17
IRIS_313-11717	XI-adm	Indonesia	43	53.3333	97	11.03	4.17	2011.45
IRIS_313-8493	XI-3	Indonesia	12.6667	74.3333	97.5	13.035	5.135	1978.17
CX143	cB (Bas)	Iran	63.6667	91.6667	99	12.35	5.89	2073.76
IRIS_313-8037	GJ-adm	Italy	2.33333	21.3333	97	13.15	6.86	2361.66
IRIS_313-8185	GJ-trp	Italy	10.3333	73.3333	93.5	11.31	6.16	2232.94
B004	GJ-tmp	Japan	81.6667	97	93.5	7.37	3.96	1099.37
B045	GJ-tmp	Japan	74	85	97.5	12.105	4	1903.94
B046	GJ-tmp	Japan	35	83.3333	94.5	12.7	4.735	1740.74
B182	GJ-tmp	Japan	82.3333	98	75.5	5.54	4.39	758.427
B183	GJ-tmp	Japan	90	95.6667	77.5	11.25	3.43	1032.69
CX112	admix	Japan	90	97.3333	97.5	13.34	5.97	2629.29
CX182	XI-adm	Japan	46.3333	96.6667	97.6667	10.595	5.025	1861.16
IRIS_313-10080	GJ-trp	Japan	85.3333	88.6667	87	10.545	4.365	1554.05
IRIS_313-10570	GJ-tmp	Japan	86	91.3333	98.5	12.18	6.835	2679.46
IRIS_313-10642	GJ-tmp	Japan	0	53.6667	95.5	12.56	5.485	2242.41
IRIS_313-10677	GJ-tmp	Japan	97.6667	98.3333	97	9.515	3.975	1405.3
IRIS_313-11725	GJ-tmp	Japan	62.6667	96.3333	74.5	8.67	3.81	967.631
IRIS_313-11809	cA (Aus)	Kenya	92	97.6667	100	12.73	7.44	2918.65
IRIS_313-11811	XI-2	Kenya	7.66667	62	97	14.005	7.07	2598.7
IRIS_313-11815	XI-3	Kenya	16	72.6667	99	NAN	NAN	NAN
IRIS_313-11689	GJ-tmp	Korea, Republic of	86	94	98	10.335	3.96	1396.03
IRIS_313-10681	XI-3	Lao People's Democratic Republic	23.6667	90	98.5	12.42	4.375	1857.05
IRIS_313-10682	XI-3	Lao People's Democratic Republic	99.3333	99.3333	96	17.07	9.255	3914.25
IRIS_313-11077	GJ-sbtrp	Lao People's Democratic Republic	31.6667	79.3333	96	13.38	7.24	2439.98
IRIS_313-11079	XI-3	Lao People's Democratic Republic	27.3333	72.6667	97	11.37	6.455	2387.64
IRIS_313-11081	XI-3	Lao People's Democratic Republic	81.3333	93	93	13.36	6.325	2237.9
IRIS_313-12071	GJ-sbtrp	Lao People's Democratic Republic	52.6667	59.6667	97.5	15.595	6.43	2588.93
IRIS_313-12128	XI-3	Lao People's Democratic Republic	65.3333	78.3333	99.5	12.47	6.1	2414.67
IRIS_313-12193	XI-3	Lao People's Democratic Republic	91.6667	98.6667	99.5	16.195	7.465	3237.81
IRIS_313-12258	GJ-sbtrp	Lao People's Democratic Republic	60.3333	82.6667	91	13.59	4.46	1667.97
IRIS_313-12334	XI-3	Lao People's Democratic Republic	60.6667	96.3333	99	13.465	7.24	2811.25
IRIS_313-12349	GJ-sbtrp	Lao People's Democratic Republic	58.3333	91.6667	75	8.185	4.145	829.06
IRIS_313-12355	XI-adm	Lao People's Democratic Republic	93	99	95	10.535	4.73	1788.75
IRIS_313-11764	XI-3	Liberia	95	96.6667	95.5	10.035	4.08	1437.86
B052	XI-2	Madagascar	88.6667	97	91	8.65	5.28	1786.75
IRIS_313-11754	admix	Madagascar	95	98.3333	90	11.24	6.25	1602.65
IRIS_313-11760	XI-2	Madagascar	55.6667	75.6667	98	16.025	6.31	3165.61
IRIS_313-11767	admix	Madagascar	25.3333	68	99.5	9.14	4.555	1818.21
IRIS_313-12281	GJ-trp	Madagascar	44.3333	86.6667	57	8.97	3.915	644.695
IRIS_313-7638	XI-adm	Madagascar	39.6667	95	98	13.08	6.09	2429.64
IRIS_313-7646	admix	Madagascar	82	95	95	12.56	5.875	2694.82
IRIS_313-8595	XI-2	Madagascar	58.6667	88.3333	98.25	12.0725	7.0575	2577.65
CX147	XI-adm	Malaysia	100	100	98	11.155	4.015	1869.45
CX263	XI-adm	Malaysia	40.6667	92	93.5	10.055	4.91	1595.87
CX317	GJ-tmp	Malaysia	91.3333	99	93	NAN	NAN	NAN
CX158	XI-3	Myanmar	23.3333	84	98.5	11.655	5.725	2342.76
IRIS_313-11816	XI-adm	Myanmar	60.6667	86.6667	96.5	9.57	3.715	1258.56
IRIS_313-11817	XI-adm	Myanmar	86.6667	94	99	12.415	6.23	2800.35
IRIS_313-8697	XI-3	Myanmar	19.3333	77.3333	99	10.115	5.095	2174.03
B049	cA (Aus)	Nepal	89	95.3333	82	9.055	3.39	1037.88
CX90	XI-1B	Nepal	86	96.3333	98.5	12.105	6.815	2469.15
CX72	cB (Bas)	Pakistan	89.6667	95.6667	96	9.7675	4.4925	1421.53
IRIS_313-11037	cA (Aus)	Pakistan	91.6667	95.3333	96.5	12.357	4.225	1806.65
CX103	admix	Peru	32.3333	69.6667	99	13.655	6.83	2388.06
B027	XI-3	Philippines	74	92.6667	97	12.68	5.44	2492.54
CX117	XI-adm	Philippines	73	95.3333	96.5	12.21	5.64	2509.16
CX124	XI-adm	Philippines	86.6667	96	97	12.4	5.23	1988.64
CX134	XI-1B	Philippines	65.3333	95.6667	94.5	12.02	5.965	2165.54
CX150	XI-1B	Philippines	48.6667	81.3333	96.5	9.74	4.315	1790.64
CX206	XI-1B	Philippines	94.3333	98.3333	98.5	11.765	6.065	2591.68
CX219	XI-adm	Philippines	19.6667	86.3333	93	10.97	3.775	1583.77
CX226	XI-1B	Philippines	85	96.3333	96.25	12.3425	5.4	1830.88
CX235	XI-adm	Philippines	92.3333	93	94.5	12.47	4.94	2146.07
CX357	XI-1B	Philippines	90	96.3333	98	12.4967	4.78833	2089.83
CX59	cB (Bas)	Philippines	29.3333	75.6667	95	9.325	4.21	1302.13
IRIS_313-10392	XI-1B	Philippines	15	73.6667	91.5	11.955	5.17	1768.81
IRIS_313-10440	GJ-tmp	Philippines	74.3333	82	94	8.305	4.985	1444.45
IRIS_313-10582	GJ-trp	Philippines	76	82.3333	71	12.195	3.82	1256.26
IRIS_313-10827	GJ-trp	Philippines	27	85.6667	99	8.35	4.555	1484.2
IRIS_313-10828	GJ-trp	Philippines	93.6667	98	98	14.41	5.92	2931.25
IRIS_313-11338	XI-adm	Philippines	82.3333	91.6667	97.5	11.465	4.93	2080.17
IRIS_313-11467	XI-3	Philippines	23.3333	90.6667	98.5	11.925	7.01	2512.76
IRIS_313-11673	GJ-trp	Philippines	65.6667	71.6667	96.5	14.65	5.505	2701.32
IRIS_313-11736	GJ-trp	Philippines	58	87.6667	96	15.93	4.725	1993.67
IRIS_313-11788	GJ-adm	Philippines	84	94.3333	95	9.9	5.505	1587.82
IRIS_313-11978	XI-1B	Philippines	38.6667	85.6667	95	12.095	4.525	1884.23
IRIS_313-11979	XI-1B	Philippines	97.3333	98.6667	98.5	12.175	5.255	1970.69
IRIS_313-12066	XI-3	Philippines	22	84.3333	98.5	13.859	5.585	2556.65
IRIS_313-7689	XI-1B	Philippines	71.3333	79.3333	98.5	11.075	5.385	1793.81
IRIS_313-7902	GJ-trp	Philippines	81	88.6667	96.5	10.14	4.115	1663.71
IRIS_313-7909	GJ-trp	Philippines	82	89	91.5	11.035	4.305	1732.09
IRIS_313-8010	GJ-trp	Philippines	80	92.6667	98	11.35	4.74	1790.95
IRIS_313-8172	admix	Philippines	41	72	99.5	10.515	4.835	1747.05
IRIS_313-8123	GJ-tmp	Portugal	22.6667	51.3333	87	10.8	5.39	1556.19
IRIS_313-10723	XI-2	Senegal	77.6667	92	95.5	14.72	5.07	2100.24
IRIS_313-10725	XI-adm	Senegal	37.6667	65.3333	97	12.62	6.035	2257.54
IRIS_313-7808	XI-1B	Senegal	4	24	96.25	12.2175	6.2125	2281.48
IRIS_313-10576	XI-2	Sierra Leone	41.6667	86.3333	98	12.865	6.535	2048.96
IRIS_313-11658	GJ-trp	Sierra Leone	34	78.6667	97.5	7.41	3.19	1126.29
IRIS_313-11784	XI-1B	Sierra Leone	57.6667	79	95.5	11.8	6.165	2507.49
IRIS_313-10609	XI-adm	Sri Lanka	48.6667	89.3333	96	10.295	3.255	1373.41
IRIS_313-10718	cA (Aus)	Sri Lanka	60.6667	92.3333	99	NAN	NAN	NAN
IRIS_313-11741	XI-2	Sri Lanka	16.6667	44	99.5	10.07	5.385	1725
IRIS_313-9472	XI-adm	Sri Lanka	63.3333	86.6667	96.5	15.465	5.97	3012.03
B197	XI-1A	Taiwan	24.3333	47.6667	93.5	10.555	5.62	1714.8
CX102	XI-1A	Taiwan	77	91.3333	94	15.515	9.94	3708.67
CX162	XI-1A	Taiwan	64.3333	77.6667	96	14.665	5.22	2843.34
CX270	XI-1A	Taiwan	56.3333	94.6667	96	13.055	3.985	1946.21
IRIS_313-11693	XI-adm	Taiwan	83.6667	86.3333	97	16.085	6.32	3244.22
IRIS_313-8454	XI-1A	Taiwan	76	93.3333	99	NAN	NAN	NAN
IRIS_313-10928	XI-3	Thailand	9.33333	79.6667	94.5	8.975	4.985	1634.25
IRIS_313-11386	XI-3	Thailand	29	75.6667	98	12.97	7.335	2443.54
IRIS_313-11392	XI-3	Thailand	60.3333	75	95	10.985	3.935	1614.54
IRIS_313-11635	XI-3	Thailand	62.3333	87.3333	93.5	13.205	6.78	2048.27
IRIS_313-11677	XI-3	Thailand	36.3333	74.6667	99.5	13.685	6.48	2709.12
IRIS_313-11679	XI-3	Thailand	81.3333	92.3333	97	14.705	5.8	2465.19
IRIS_313-11700	XI-3	Thailand	23.6667	65	98	13.77	7.675	2578.4
IRIS_313-11705	XI-3	Thailand	56.3333	89.3333	99	14.42	8.09	2868.74
IRIS_313-11835	XI-adm	Thailand	48.3333	83.3333	96.5	14.73	5.37	2069.34
IRIS_313-11841	XI-3	Thailand	79.3333	92.6667	97.5	12.085	5.965	2302.64
IRIS_313-11900	GJ-sbtrp	Thailand	91	91.6667	85.5	13.525	4.805	1947.37
IRIS_313-9020	XI-3	Thailand	84	96	97	13.38	4.67	1620.57
IRIS_313-9602	XI-adm	Thailand	48	79.3333	96.5	13.965	8.01	2742.9
IRIS_313-11189	admix	Union of Soviet Socialist Republics (Former)	8.66667	51.6667	98.5	12.375	5.005	1594.7
B018	GJ-trp	United States of America	50	79	95	8.835	4.74	1599.09
CX89	XI-adm	United States of America	71	86.6667	97.6667	12.385	5.875	2501.16
IRIS_313-10708	GJ-trp	United States of America	72	92.3333	98	12.205	4.91	2243.92
IRIS_313-8173	GJ-trp	United States of America	77.6667	86.3333	92	10.12	5.99	2045.85
IRIS_313-8434	GJ-trp	United States of America	77.6667	90.6667	98	10.44	6.87	2254.05
IRIS_313-8502	GJ-tmp	United States of America	43.3333	83.3333	98	15.25	7.995	3015.26
IRIS_313-8923	GJ-trp	United States of America	72.6667	95	95	8.82	3.985	1469.75
B008	GJ-tmp	Viet Nam	91	98.6667	95.5	12.01	5.235	2515.49
CX106	GJ-trp	Viet Nam	52.3333	94	97.5	13.945	5.34	2310.41
CX107	XI-3	Viet Nam	53.6667	71.6667	100	12.205	5.71	1972.78
CX82	XI-1B	Viet Nam	76.6667	89	93.5	12.96	5.125	2093.92
CX84	XI-adm	Viet Nam	76	27	91	13.27	4.92	2128.68
IRIS_313-8341	XI-adm	Viet Nam	41.3333	69	99.5	12.505	5.87	2697.1
IRIS_313-10509	XI-3	West Africa	0.333333	62	96.5	11.71	4.95	1968.42

## Sheet: Accessions for OsPILS6b
Hap	field No.	3KRGP_ID
Hap1	ZY26	IRIS_313-11055
Hap1	ZY27	IRIS_313-11056
Hap1	ZY33	IRIS_313-11917
Hap1	ZY36	IRIS_313-11014
Hap1	ZY46	IRIS_313-11712
Hap1	ZY108	IRIS_313-10603
Hap1	ZY123	IRIS_313-11069
Hap1	ZY150	IRIS_313-11016
Hap2	ZY10	IRIS_313-8768
Hap2	ZY12	IRIS_313-10051
Hap2	ZY16	IRIS_313-8431
Hap2	ZY31	IRIS_313-10619
Hap2	ZY98	IRIS_313-11424
Hap2	ZY116	IRIS_313-10865
Hap2	ZY131	IRIS_313-11464
Hap2	ZY140	IRIS_313-10991
Hap2	ZY146	IRIS_313-10828
Hap2	ZY154	IRIS_313-11578
Hap2	ZY159	IRIS_313-10796
Hap2	ZY160	IRIS_313-11435
Hap3	ZY28	IRIS_313-11061
Hap3	ZY66	IRIS_313-10925
Hap3	ZY68	IRIS_313-11456
Hap3	ZY100	IRIS_313-11604
Hap3	ZY157	IRIS_313-11809
Hap3	ZY219	B215
Hap3	ZY260	IRIS_313-9283
Hap3	ZY263	IRIS_313-9724
