# Supplementary material for: Rice Seed Protrusion Quantitative Trait Loci Mapping through Genome-Wide Association Study
Source: Plants (Basel). 2024 Jan 3;13(1):134. doi: 10.3390/plants13010134 (PMC10780921; doi:10.3390/plants13010134)
Supplement: Supplementary file 1 [file plants-13-00134-s001.zip › Supplementary Table S2. Statistical analysis of PP.xlsx]

## Sheet: Sheet1
Time	Min	Max	Mean ± SD	CV (%)	Kurtosis	Skewness
48h	0	100	60.96±28.48a	0.4672	-0.83	-0.6
72h	0	100	84.88±16.18b	0.1906	6.47	-2.28
Different lowercase letters in the table indicate significant difference of protrusion percentage (PP) after the seed of accessions was imbibed for 48 h and 72 h (p < 0.05).
