# Supplementary material for: Rice Seed Protrusion Quantitative Trait Loci Mapping through Genome-Wide Association Study
Source: Plants (Basel). 2024 Jan 3;13(1):134. doi: 10.3390/plants13010134 (PMC10780921; doi:10.3390/plants13010134)
Supplement: Supplementary file 1 [file plants-13-00134-s001.zip › Supplementary Table S3. Detailed information of significant SNPs and PP-associated genes mapped by two GWAS assays.xlsx]

## Sheet: OTLs position 
48h
SNP_ID	QTL	CHROM	Bpposition	P_VALUE	Effect
76247178	2	2	32976255	3.63e-05	-14.4327
78560525		2	35289602	2.97e-06	-9.17295
72h
SNP		CHR	Bpposition	P_VALUE	Effect
33389825	1	1	33389825	2.40394e-05	-8.64637
33454461		1	33454461	2.6954e-05	-9.5011
34003868	1	1	34003868	1.01104e-05	-9.7834
34130233		1	34130233	7.60422e-05	-8.55868
34230509		1	34230509	1.52752e-05	9.87498
34261659		1	34261659	6.20614e-06	10.9891
34294990		1	34294990	5.21154e-05	9.72641
67296969	2-1	2	24026046	8.4232e-05	-6.88512
67314176		2	24043253	3.33721e-05	-5.34896
78165907	2	2	34894984	6.28694e-05	-5.16019
78226637		2	34955714	7.37371e-05	6.77254
78292993		2	35022070	5.90054e-05	-6.40664
78537722		2	35266799	1.81106e-05	-5.28914
78539781		2	35268858	3.13913e-05	-4.6348
78541838		2	35270915	6.59633e-05	-7.23965
78544411		2	35273488	2.14384e-05	6.52446
78546640		2	35275717	2.75153e-05	4.59459
78560525		2	35289602	9.51232e-08	-6.04073
78561892		2	35290969	5.52164e-05	-4.55262
94634490	3	3	15426317	3.08032e-05	-6.77702
94689404		3	15481231	5.70105e-05	6.65133
94713923		3	15505750	5.17072e-05	7.05763
94716482		3	15508309	3.16701e-06	8.91943
94725426		3	15517253	3.59607e-06	-8.84993
94739309		3	15531136	2.88622e-05	7.20263
94759348		3	15551175	1.39039e-05	7.90845
117679306	4	4	2057314	1.10597e-05	6.62646
117679620		4	2057628	3.51316e-06	7.12521
276559632	9	9	6087082	1.61106e-05	-7.00075
276696979		9	6224429	1.135e-06	7.31733
276714257		9	6241707	7.21279e-05	-8.33442
276736912		9	6264362	3.06366e-05	7.03654
276900880		9	6428330	6.48027e-05	-5.17499
