# Supplementary material for: Rice Seed Protrusion Quantitative Trait Loci Mapping through Genome-Wide Association Study
Source: Plants (Basel). 2024 Jan 3;13(1):134. doi: 10.3390/plants13010134 (PMC10780921; doi:10.3390/plants13010134)
Supplement: Supplementary file 1 [file plants-13-00134-s001.zip › Supplementary Table S4. Expression data of PP-associated genes.xlsx]

## Sheet: Sheet1
ID	Seed_aleurone_ABA&GA_4h	Seed_aleurone_ABA_4h	Seed_aleurone_GA_4h	Seed_aleurone_Mock_4h	Seed_Normal
LOC_Os01g57610	0.104867	0.104867	0.104867	0.104867	0.174662
LOC_Os01g57710	0.316152	0.273696	1.30298	0.329573	14.2033
LOC_Os01g57854	0.624582	20.8354	0.573218	45.0309	1.16755
LOC_Os01g58750	26.8238	8.068	27.7861	9.80834	7.99565
LOC_Os01g58860	34.1657	126.806	87.651	258.496	0.30978
LOC_Os01g58870	88.0633	15.0523	230.661	26.3353	18.5636
LOC_Os01g59120	0.094089	0.105787	0.068644	0.025218	3.03321
LOC_Os01g59350	15.3477	32.5417	64.6203	15.554	1.51836
LOC_Os01g59410	0.385689	0.162133	0.926127	0.162133	1.81659
LOC_Os02g39810	1.40643	0.251035	1.72738	0.223649	0.822653
LOC_Os02g39890	38.378	40.5907	43.8913	50.4716	31.522
LOC_Os02g39920	3.0169	9.72625	4.29616	4.55707	39.5933
LOC_Os02g56850	168.053	54.6441	133.557	30.5992	18.9043
LOC_Os02g57180	53.9998	36.8081	64.7822	33.1468	27.8505
LOC_Os02g57240	21.1521	14.8106	1.31945	3.15517	27.7445
LOC_Os02g57250	0.493359	3.07395	1.36767	1.94095	48.9948
LOC_Os02g57420	25.466	18.4932	16.3971	19.5106	7.24927
LOC_Os02g57430	10.2957	20.9524	10.2469	32.0249	4.61833
LOC_Os02g57450	37.0117	34.5628	66.973	43.1943	29.1004
LOC_Os02g57530	0.138875	0.271719	4.69815	0.943605	0.967491
LOC_Os02g57650	59.3822	20.284	77.7796	16.6558	18.0266
LOC_Os03g26870	50.4215	128.189	0.746504	3.82915	10.9312
LOC_Os03g27010	31.7375	42.9909	37.4245	51.5019	69.4943
LOC_Os03g27290	114.708	50.4906	103.531	57.4995	57.3558
LOC_Os03g26970	36.1019	16.4379	45.3213	19.9451	19.5206
LOC_Os03g27280	43.9871	4.15688	3.74574	0.621824	6.07783
LOC_Os04g04240	3.80938	7.50402	3.8731	5.09199	3.63208
LOC_Os04g04254	13.2272	25.6563	13.2908	16.9995	14.421
LOC_Os09g10910	3.65503	2.54455	8.37887	3.54862	12.1342
LOC_Os09g11230	15.1195	17.0084	16.1275	21.8667	17.8654
LOC_Os09g11450	32.2631	33.3638	26.061	19.5418	14.4611
LOC_Os09g11460	0.106115	0.028136	2.78685	0.161129	4.18812
LOC_Os09g11480	0.017935	0.017935	0.017935	0.017935	2.0495
